# Supplementary material for: Silicon@Carbon Composite with Bioinspired Root-Nodule Nanostructures as Anode for High-Performance Lithium-Ion Batteries
Source: Molecules. 2025 Oct 22;30(21):4157. doi: 10.3390/molecules30214157 (PMC12608934; doi:10.3390/molecules30214157)
Supplement: Supplementary file 1 [file molecules-30-04157-s001.zip]

Archive with 1 entries (1 files):
- molecules-3845278-supplementary.pdf
